# Supplementary material for: Variations in microbiota composition of laboratory mice influence Citrobacter rodentium infection via variable short-chain fatty acid production
Source: PLoS Pathog. 2020 Mar 24;16(3):e1008448. doi: 10.1371/journal.ppat.1008448 (PMC7141690; doi:10.1371/journal.ppat.1008448)
Supplement: S1 Table — (XLSX) [file ppat.1008448.s008.xlsx]

## Sheet: S1_Table
Origin of isogenic mouse lines and software
Experimental Models: Organisms/Strains
Description	Origin	Vendor
SPF-1	WT C57BL/6N 10-14 weeks, raised under enhanced specific pathogen free conditions	NCI
SPF-2	WT C57BL/6N 10-14 weeks, raised under enhanced specific pathogen free conditions	Charles River, Barriere 11
SPF-3	WT C57BL/6N 10-14 weeks, raised under enhanced specific pathogen free conditions	Charles River, Barriere 9
SPF-4	WT C57BL/6N 10-14 weeks, raised under enhanced specific pathogen free conditions	Harlan 2
SPF-5	WT C57BL/6N 10-14 weeks, raised under enhanced specific pathogen free conditions	Bred in in-house vivarium
SPF-6	WT C57BL/6N 10-14 weeks, raised under enhanced specific pathogen free conditions	Janvier 1a
SPF-7	WT C57BL/6N 10-14 weeks, raised under enhanced specific pathogen free conditions	Taconic EBU 401
GF	Germ-free WT C57BL/6NTac mice 10-14 weeks, raised in gnotobiotic isolaters in germ-free facility at the Helmholtz Institute for Infection research, Germany	Bred in in-house vivarium
Software and Algorithms
Prism v 8.2	GraphPad Software	https://www.graphpad.com/
Quantitative Insights into Microbial Ecology (QIIME) v 1.8.0	[44]	N/A
R statistical programming environment; R version 3.3.0 (2016-05-03)		https://cran.r-project.org/
Greengenes reference database; gg_otus-13_8-release	http://qiime.org/home_static/dataFiles.html	http://greengenes.lbl.gov/cgi-bin/JD_Tutorial/nph-Alignment.cgi
Ribosomal Database Project (RDP) classifier	[46]	N/A
OTU picking with UCLUST	[45]	N/A
FastTree	[47]	N/A
PyNAST alignment	[47]	N/A
Phyloseq	[48]	N/A
