# Supplementary material for: Variations in microbiota composition of laboratory mice influence Citrobacter rodentium infection via variable short-chain fatty acid production
Source: PLoS Pathog. 2020 Mar 24;16(3):e1008448. doi: 10.1371/journal.ppat.1008448 (PMC7141690; doi:10.1371/journal.ppat.1008448)
Supplement: S2 Table — (XLSX) [file ppat.1008448.s009.xlsx]

## Sheet: Tabelle1
Transferred bacteria
Group anaerobic cultivated bacteria
all bacteria growing under anerobic conditions on MC; BHI-blood, super medium and fastidious anaerobe agar
Group aerobic cultivated bacteria
all bacteria growing under aerobic conditions on MC; BHI-blood, super medium and fastidious anaerobe agar
Facultative anaerobic bacteria isolated from SPF-R cecal content
Citrobacter amalonaticus
Enterococcus casseliflavus
Escherichia coli
Enterobacter cloacae
Klebsiella oxytoca
Staphylococcus nepalensis
Staphylococcus aureus
Staphylococcus sciuri
